# Supplementary material for: Contextual Refinement of Regulatory Targets Reveals Effects on Breast Cancer Prognosis of the Regulome
Source: PLoS Comput Biol. 2017 Jan 19;13(1):e1005340. doi: 10.1371/journal.pcbi.1005340 (PMC5289608; doi:10.1371/journal.pcbi.1005340)
Supplement: S1 Table — (XLSX) [file pcbi.1005340.s003.xlsx]

## Sheet: Supplementary Table 1_pandata_u
	C3_Regulator_name	METABRIC dataset			Ur-Rehman dataset			Vijver dataset
		p-value	q-value	harad ratio	p-value	q-value	harad ratio	p-value	q-value	harad ratio
	MCAATNNNNNGCG_UNKNOWN	0	0	1.23345	4.4e-05	0.000223182	1.13867	6.67e-05	0.000511338	1.3593
	TAATGTG,MIR-323	2.55e-13	3.55e-12	1.20755	0.000203469	0.000710723	1.08199	0.00010414	0.000692113	1.30019
	V$NFY_C	0	0	1.20651	2.14e-08	1.7e-06	1.11502	1.37e-05	0.000188698	1.28407
	V$HIF1_Q5	0	0	1.19236	8.49e-05	0.000378357	1.10272	1.71e-07	6.41e-05	1.3784
	ACATTCC,MIR-1,MIR-206	7.08e-13	8.84e-12	1.17578	3.67e-05	0.000202698	1.11277	0.000102417	0.000692113	1.14556
	KTGGYRSGAA_UNKNOWN	7.5e-13	8.84e-12	1.17361	5.54e-07	1.07e-05	1.15481	3.36e-05	0.00032325	1.41348
	V$FOXO3_01	4.21e-12	3.76e-11	0.854425	2.47e-08	1.7e-06	0.871373	0.000128539	0.000804441	0.801097
	V$E2F1_Q3_01	2.53e-11	1.87e-10	1.16746	1.7e-06	2.21e-05	1.12402	1.34e-05	0.000188698	1.53809
	V$NFY_Q6_01	4.33e-15	1.35e-13	1.16071	2.16e-09	6.74e-07	1.15035	2.42e-05	0.000260273	1.34607
	V$RFX1_01	4.44e-16	1.96e-14	0.875795	2.52e-08	1.7e-06	0.858459	2.07e-05	0.000246283	0.756431
	V$HNF4_01	1.16e-12	1.24e-11	0.877993	0.000111232	0.000466676	0.901994	0.000131881	0.000814706	0.734504
	V$ALPHACP1_01	5.44e-15	1.63e-13	1.13784	5.44e-07	1.07e-05	1.14299	6.07e-05	0.000479529	1.24098
	V$NFY_01	0	0	1.13633	2.72e-08	1.7e-06	1.1407	5.89e-06	0.000128771	1.40975
	V$SREBP1_Q6	6.95e-14	1.27e-12	0.880915	1.36e-07	3.91e-06	0.871097	5.79e-05	0.000472808	0.782183
	AGCYRWTTC_UNKNOWN	5.23e-14	9.82e-13	0.880991	1.76e-05	0.000110176	0.906898	1.72e-06	0.000100613	0.793135
	V$E2F4DP1_01	3.02e-13	4.13e-12	1.13297	9.13e-07	1.4e-05	1.11477	1.98e-06	0.000100613	1.30685
	GACAATC,MIR-219	1.44e-15	4.71e-14	1.12589	1.35e-05	8.75e-05	1.09378	3.42e-05	0.000325462	1.33258
	V$E2F_03	7.28e-13	8.84e-12	1.12372	3.38e-06	3.48e-05	1.11545	1.93e-05	0.000244001	1.25046
	V$STAT5A_04	2.39e-12	2.24e-11	0.891198	3.25e-07	7.39e-06	0.88883	5.49e-05	0.000452694	0.740513
	V$E2F1_Q6_01	1.15e-11	9e-11	1.12118	7.35e-07	1.24e-05	1.10256	0.000103808	0.000692113	1.17395
	ATGTACA,MIR-493	8.95e-13	9.88e-12	1.12024	5.82e-06	5.27e-05	1.04323	1.24e-05	0.000179514	1.21163
	V$E2F1_Q6	3.31e-14	6.76e-13	1.11782	6.57e-06	5.41e-05	1.1068	2.01e-05	0.000244001	1.25996
	V$E2F1DP1_01	2.23e-13	3.22e-12	1.11455	6.63e-06	5.41e-05	1.1084	7.02e-06	0.000128771	1.28462
	V$E2F1DP2_01	2.23e-13	3.22e-12	1.11455	6.63e-06	5.41e-05	1.1084	7.02e-06	0.000128771	1.28462
	V$E2F4DP2_01	2.23e-13	3.22e-12	1.11455	6.63e-06	5.41e-05	1.1084	7.02e-06	0.000128771	1.28462
	V$E2F_02	1.55e-13	2.58e-12	1.11359	6.63e-06	5.41e-05	1.1084	7.02e-06	0.000128771	1.28462
	V$E2F1DP1RB_01	4.17e-10	2.47e-09	1.11272	5.89e-08	2.33e-06	1.12279	6.83e-06	0.000128771	1.2569
	GCTTGAA,MIR-498	5.2e-12	4.59e-11	1.11269	4.07e-05	0.000219458	1.08826	2.23e-05	0.000250015	1.27989
	AAGCACT,MIR-520F	1.96e-11	1.47e-10	1.11231	9.22e-06	6.9e-05	1.09248	0.000106466	0.000701368	1.29416
	V$FAC1_01	1.15e-10	7.4e-10	0.899808	9.2e-06	6.9e-05	0.902521	6.05e-06	0.000128771	0.744737
	TTGCACT,MIR-130A,MIR-301,MIR-130B	5.55e-16	2.19e-14	1.11127	3e-07	7.22e-06	1.07859	2.98e-06	0.000108833	1.24202
	V$AP4_Q5	6.22e-15	1.8e-13	0.901524	0.000146065	0.000571329	0.936022	8.19e-06	0.000136725	0.733884
	V$E2F_Q6	1.64e-12	1.62e-11	1.10908	1.07e-07	3.23e-06	1.12053	4.71e-06	0.000114043	1.26793
	ACACTCC,MIR-122A	1.34e-09	7.15e-09	1.10754	2.66e-06	2.82e-05	1.1478	1.12e-06	0.000100613	1.47309
	V$E2F_Q3_01	2e-14	4.55e-13	1.10323	7.71e-08	2.76e-06	1.13918	3.67e-06	0.000114043	1.26218
	GTGCCAA,MIR-96	5.38e-10	3.09e-09	1.10291	1.56e-05	9.94e-05	1.09259	8.55e-05	0.000623428	1.26465
	V$E2F_Q4	5.63e-12	4.87e-11	1.10275	1.07e-07	3.23e-06	1.11658	1.08e-05	0.000171253	1.23361
	V$E2F_Q6_01	1.27e-14	3.15e-13	1.10138	1.57e-06	2.07e-05	1.12668	8.02e-06	0.000136725	1.20366
	ATATGCA,MIR-448	5.51e-11	3.9e-10	1.10063	0.000154153	0.000587989	1.06571	2.33e-05	0.00025726	1.27003
	CTTTGTA,MIR-524	2.68e-09	1.32e-08	1.10037	1.12e-05	7.64e-05	1.07105	2.13e-05	0.000250015	1.23846
	CAGTGTT,MIR-141,MIR-200A	1.7e-13	2.78e-12	1.09833	1.98e-05	0.000120792	1.03534	1.21e-07	6.41e-05	1.26422
	V$E2F1_Q4_01	3.43e-14	6.76e-13	1.09635	7.1e-08	2.67e-06	1.14339	3.77e-06	0.000114043	1.26336
	GATTGGY,V$NFY_Q6_01	0	0	1.09625	4.2e-09	6.74e-07	1.09432	4.63e-06	0.000114043	1.29424
	TTTGCAC,MIR-19A,MIR-19B	8.71e-13	9.76e-12	1.09378	9.92e-08	3.23e-06	1.08174	4.6e-06	0.000114043	1.26156
	V$E2F1_Q3	7.88e-12	6.44e-11	1.09206	2.29e-06	2.69e-05	1.09365	1.21e-06	0.000100613	1.24669
	CATTTCA,MIR-203	2.22e-12	2.11e-11	1.09181	1.06e-06	1.6e-05	1.10865	3.01e-05	0.000305832	1.22954
	AAAYRNCTG_UNKNOWN	1.11e-16	7.58e-15	0.918749	1.62e-07	4.51e-06	0.947575	8.14e-05	0.000605477	0.833165
	V$E2F_Q3	4.61e-10	2.68e-09	1.08557	9.9e-09	9.49e-07	1.13544	7.45e-07	0.000100613	1.25283
	TGCTGCT,MIR-15A,MIR-16,MIR-15B,MIR-195,MIR-424,MIR-497	1.05e-14	2.73e-13	1.08121	2.55e-06	2.78e-05	1.07609	1.46e-06	0.000100613	1.26752
	TGTTTGY,V$HNF3_Q6	9.77e-15	2.62e-13	0.925872	9.32e-06	6.9e-05	0.924599	3.81e-05	0.000347085	0.83023
	ATGCTGC,MIR-103,MIR-107	7.26e-11	5.09e-10	1.07972	2.49e-06	2.78e-05	1.07433	2.86e-05	0.000293889	1.25813
	CAGGTG,V$E12_Q6	1.11e-16	7.58e-15	0.931763	2.6e-06	2.78e-05	0.944732	4.89e-06	0.000114716	0.766231
	V$E2F_Q4_01	8.09e-13	9.35e-12	1.07139	2.8e-07	7.22e-06	1.12711	1.74e-06	0.000100613	1.29214
	WTTGKCTG_UNKNOWN	1.77e-12	1.72e-11	0.934011	9.14e-08	3.12e-06	0.938385	1.1e-05	0.000171253	0.755927
	GCACTTT,MIR-17.5P,MIR-20A,MIR-106A,MIR-106B,MIR-20B,MIR-519D	1.23e-12	1.3e-11	1.06892	2.7e-05	0.000157262	1.05249	1.99e-06	0.000100613	1.34989
	V$SOX5_01	5.77e-08	2.34e-07	0.936479	1.55e-05	9.94e-05	0.91666	3.29e-05	0.000320439	0.756219
	TGACATY_UNKNOWN	7.94e-08	3.12e-07	0.938487	2.98e-07	7.22e-06	0.914022	8.81e-05	0.000635854	0.813361
	TGCACTT,MIR-519C,MIR-519B,MIR-519A	2.19e-14	4.83e-13	1.0558	4.09e-05	0.000219458	1.05047	9.5e-06	0.000155092	1.35885
	TTGTTT,V$FOXO4_01	3.71e-10	2.21e-09	0.959947	2.14e-06	2.55e-05	0.973369	3.52e-05	0.000330452	0.84218
