# Supplementary material for: Contextual Refinement of Regulatory Targets Reveals Effects on Breast Cancer Prognosis of the Regulome
Source: PLoS Comput Biol. 2017 Jan 19;13(1):e1005340. doi: 10.1371/journal.pcbi.1005340 (PMC5289608; doi:10.1371/journal.pcbi.1005340)
Supplement: S2 Table — (XLSX) [file pcbi.1005340.s004.xlsx]

## Sheet: Supplementary Table 2_Ur-Rehman
	Regulatory Motif	P-value	Q-value	Harad Ratio	CI_lower	CI_upper
	V$NFY_Q6_01	7.61e-05	0.00123	1.124	1.061	1.192
	V$FOXO3_01	9.91e-05	0.00123	0.885	0.832	0.941
	V$NFY_01	0.0001	0.00123	1.125	1.06	1.193
	GATTGGY,V$NFY_Q6_01	0.000104	0.00123	1.075	1.036	1.115
	V$NFY_C	0.000104	0.00123	1.097	1.047	1.149
	V$E2F_Q3	0.000138	0.00136	1.109	1.052	1.17
	WTTGKCTG_UNKNOWN	0.000503	0.00423	0.95	0.923	0.978
	V$SREBP1_Q6	0.000574	0.00423	0.889	0.831	0.95
	TGACATY_UNKNOWN	0.000694	0.00425	0.932	0.895	0.971
	V$E2F1DP1RB_01	0.000732	0.00425	1.095	1.039	1.154
	V$E2F1_Q4_01	0.000792	0.00425	1.113	1.046	1.185
	TTTGCAC,MIR-19A,MIR-19B	0.000895	0.00434	1.063	1.026	1.103
	V$E2F_Q3_01	0.000956	0.00434	1.109	1.043	1.179
	V$ALPHACP1_01	0.00105	0.00442	1.13	1.051	1.217
	AAAYRNCTG_UNKNOWN	0.0013	0.0051	0.958	0.933	0.983
	V$E2F_Q4_01	0.00141	0.00522	1.102	1.038	1.17
	V$E2F_Q4	0.00161	0.0056	1.088	1.032	1.147
	V$E2F_Q6	0.00199	0.00651	1.089	1.032	1.15
	TTGCACT,MIR-130A,MIR-301,MIR-130B	0.00215	0.00664	1.059	1.021	1.099
	ACACTCC,MIR-122A	0.00225	0.00664	1.122	1.042	1.209
	V$E2F1_Q6_01	0.00249	0.00671	1.079	1.027	1.133
	V$STAT5A_04	0.0025	0.00671	0.916	0.866	0.97
	V$RFX1_01	0.00379	0.00972	0.897	0.834	0.966
	ATGCTGC,MIR-103,MIR-107	0.0047	0.0116	1.058	1.017	1.1
	V$FAC1_01	0.00572	0.0125	0.925	0.875	0.977
	CATTTCA,MIR-203	0.00556	0.0125	1.074	1.021	1.129
	TTGTTT,V$FOXO4_01	0.00538	0.0125	0.981	0.968	0.994
	ATGTACA,MIR-493	0.00702	0.0148	1.032	1.009	1.056
	AAGCACT,MIR-520F	0.00736	0.015	1.071	1.019	1.126
	V$E2F_03	0.00945	0.018	1.08	1.019	1.145
	GACAATC,MIR-219	0.00946	0.018	1.071	1.017	1.128
	KTGGYRSGAA_UNKNOWN	0.00994	0.0183	1.1	1.023	1.182
	TGCTGCT,MIR-15A,MIR-16,MIR-15B,MIR-195,MIR-424,.MIR-497	0.0103	0.0184	1.05	1.012	1.09
	V$E2F4DP1_01	0.0106	0.0184	1.08	1.018	1.145
	V$E2F_Q6_01	0.0123	0.0208	1.086	1.018	1.159
	V$SOX5_01	0.0144	0.0235	0.942	0.898	0.988
	CAGGTG,V$E12_Q6	0.0173	0.0277	0.963	0.933	0.993
	V$E2F1_Q3	0.0225	0.0333	1.06	1.008	1.114
	V$E2F1_Q6	0.0226	0.0333	1.072	1.01	1.137
	V$E2F1_Q3_01	0.0216	0.0333	1.078	1.011	1.149
	MCAATNNNNNGCG_UNKNOWN	0.0241	0.0347	1.093	1.012	1.181
	CAGTGTT,MIR-141,MIR-200A	0.0255	0.0358	1.024	1.003	1.045
	ACATTCC,MIR-1,MIR-206	0.0261	0.0358	1.07	1.008	1.135
	V$E2F_02	0.0344	0.0432	1.067	1.005	1.133
	V$E2F1DP1_01	0.0344	0.0432	1.067	1.005	1.133
	V$E2F1DP2_01	0.0344	0.0432	1.067	1.005	1.133
	V$E2F4DP2_01	0.0344	0.0432	1.067	1.005	1.133
	GCACTTT,MIR-17.5P,MIR-20A,MIR-106A,MIR-106B,MIR-20B,MIR-519D	0.0373	0.0458	1.033	1.002	1.066
	TGCACTT,MIR-519C,MIR-519B,MIR-519A	0.039	0.0465	1.033	1.002	1.065
	GCTTGAA,MIR-498	0.0394	0.0465	1.055	1.003	1.11
	AGCYRWTTC_UNKNOWN	0.0425	0.0492	0.941	0.887	0.998
	CTTTGTA,MIR-524	0.0454	0.0516	1.038	1.001	1.076
	TGTTTGY,V$HNF3_Q6	0.0533	0.0594	0.955	0.912	1.001
	ATATGCA,MIR-448	0.0571	0.0624	1.042	0.999	1.088
	GTGCCAA,MIR-96	0.0705	0.0756	1.047	0.996	1.102
	TAATGTG,MIR-323	0.0961	0.101	1.044	0.992	1.099
	V$HIF1_Q5	0.274	0.283	1.04	0.97	1.114
	V$HNF4_01	0.336	0.342	0.968	0.905	1.035
	V$AP4_Q5	0.372	0.372	0.979	0.933	1.026
