# Supplementary material for: Contextual Refinement of Regulatory Targets Reveals Effects on Breast Cancer Prognosis of the Regulome
Source: PLoS Comput Biol. 2017 Jan 19;13(1):e1005340. doi: 10.1371/journal.pcbi.1005340 (PMC5289608; doi:10.1371/journal.pcbi.1005340)
Supplement: S3 Table — (XLSX) [file pcbi.1005340.s005.xlsx]

## Sheet: Supplementary Table 3_Curtis_mu
	Regulatory Motif	P-Value	Q-Value	Harad Ratio	CI_lower	CI_upper
	MCAATNNNNNGCG_UNKNOWN	1.11e-08	6.57e-07	1.184	1.118	1.255
	V$NFY_C	5.2e-07	1.53e-05	1.146	1.087	1.209
	GATTGGY,V$NFY_Q6_01	4.41e-06	8.68e-05	1.064	1.036	1.092
	V$E2F_03	3.15e-05	0.000464	1.087	1.045	1.131
	V$NFY_01	5.06e-05	0.000597	1.081	1.041	1.123
	V$HIF1_Q5	7.54e-05	0.000742	1.127	1.062	1.195
	V$NFY_Q6_01	0.000157	0.00112	1.095	1.044	1.147
	V$E2F1_Q3_01	0.00019	0.00112	1.122	1.056	1.191
	TGCTGCT,MIR-15A,MIR-16,MIR-15B,MIR-195,MIR-424,MIR-497	0.000134	0.00112	1.051	1.024	1.078
	ACATTCC,MIR-1,MIR-206	0.000182	0.00112	1.112	1.052	1.176
	V$HNF4_01	0.000286	0.00154	0.922	0.882	0.963
	TTGCACT,MIR-130A,MIR-301,MIR-130B	0.000476	0.00234	1.061	1.027	1.098
	AAAYRNCTG_UNKNOWN	0.000643	0.00272	0.954	0.929	0.98
	V$E2F_Q3_01	0.000724	0.00272	1.058	1.024	1.094
	TGACATY_UNKNOWN	0.000686	0.00272	0.952	0.925	0.979
	TTGTTT,V$FOXO4_01	0.000736	0.00272	0.973	0.958	0.989
	V$E2F_Q4	0.000892	0.00295	1.062	1.025	1.101
	V$E2F1_Q6	0.000901	0.00295	1.067	1.027	1.109
	CATTTCA,MIR-203	0.00102	0.00317	1.054	1.021	1.087
	V$E2F1_Q4_01	0.00112	0.0033	1.053	1.021	1.086
	V$E2F_Q6	0.00139	0.0039	1.063	1.024	1.103
	V$STAT5A_04	0.00148	0.00395	0.932	0.893	0.973
	V$ALPHACP1_01	0.00154	0.00395	1.08	1.03	1.132
	V$FOXO3_01	0.00185	0.00445	0.915	0.865	0.968
	TAATGTG,MIR-323	0.00188	0.00445	1.102	1.037	1.172
	V$E2F_Q6_01	0.00204	0.00463	1.053	1.019	1.088
	V$E2F_Q3	0.00236	0.00497	1.051	1.018	1.086
	V$E2F_Q4_01	0.00231	0.00497	1.039	1.014	1.065
	TTTGCAC,MIR-19A,MIR-19B	0.00266	0.0054	1.05	1.017	1.083
	V$E2F4DP1_01	0.00328	0.00644	1.069	1.022	1.117
	V$E2F1_Q6_01	0.00349	0.00644	1.064	1.021	1.11
	KTGGYRSGAA_UNKNOWN	0.00348	0.00644	1.089	1.029	1.154
	V$E2F1DP1RB_01	0.00388	0.00693	1.064	1.02	1.11
	V$E2F_02	0.00402	0.00698	1.058	1.018	1.099
	GACAATC,MIR-219	0.0042	0.00708	1.061	1.019	1.105
	TGTTTGY,V$HNF3_Q6	0.00445	0.0073	0.962	0.937	0.988
	V$E2F1DP1_01	0.00509	0.00771	1.057	1.017	1.099
	V$E2F1DP2_01	0.00509	0.00771	1.057	1.017	1.099
	V$E2F4DP2_01	0.00509	0.00771	1.057	1.017	1.099
	AGCYRWTTC_UNKNOWN	0.00578	0.00852	0.939	0.898	0.982
	V$FAC1_01	0.00613	0.00882	0.943	0.904	0.983
	V$AP4_Q5	0.00963	0.0135	0.947	0.908	0.987
	V$E2F1_Q3	0.00988	0.0136	1.045	1.011	1.08
	WTTGKCTG_UNKNOWN	0.0156	0.0209	0.969	0.945	0.994
	TGCACTT,MIR-519C,MIR-519B,MIR-519A	0.0196	0.0255	1.024	1.004	1.045
	CAGGTG,V$E12_Q6	0.0199	0.0255	0.972	0.949	0.995
	V$SOX5_01	0.0208	0.0262	0.966	0.937	0.995
	V$RFX1_01	0.0223	0.0274	0.944	0.899	0.992
	ATATGCA,MIR0-448	0.0233	0.0281	1.041	1.006	1.079
	V$SREBP1_Q6	0.0256	0.0302	0.948	0.904	0.993
	ATGTACA,MIR-493	0.0264	0.0306	1.052	1.006	1.1
	CTTTGTA,MIR-524	0.0296	0.0336	1.044	1.004	1.086
	GCACTTT,MIR-17.5P,MIR-20A,MIR-106A,MIR-106B,MIR-20B,MIR-519D	0.0587	0.0653	1.025	0.999	1.052
	GCTTGAA,MIR-498	0.0635	0.0687	1.041	0.998	1.086
	GTGCCAA,MIR-96	0.0641	0.0687	1.039	0.998	1.081
	AAGCACT,MIR-520F	0.0899	0.0947	1.036	0.995	1.079
	CAGTGTT,MIR-141,MIR-200A	0.162	0.167	1.025	0.99	1.062
	ACACTCC,MIR-122A	0.334	0.34	1.022	0.978	1.069
	ATGCTGC,MIR-103,MIR-107	0.693	0.693	1.007	0.974	1.04
