# Supplementary material for: Contextual Refinement of Regulatory Targets Reveals Effects on Breast Cancer Prognosis of the Regulome
Source: PLoS Comput Biol. 2017 Jan 19;13(1):e1005340. doi: 10.1371/journal.pcbi.1005340 (PMC5289608; doi:10.1371/journal.pcbi.1005340)
Supplement: S4 Table — (XLSX) [file pcbi.1005340.s006.xlsx]

## Sheet: Supplementary Table 4_Vijver_mu
	Regulatory Motif	P-value	Q-value	Harad Ratio	CI_lower	CI_upper
	AGCYRWTTC_UNKNOWN	0.00581129	0.0196727	0.86497	0.780252	0.958886
	V$NFY_C	0.0021187	0.0196727	1.1997	1.06817	1.34743
	V$RFX1_01	0.00560453	0.0196727	0.82702	0.723026	0.945971
	V$NFY_01	0.00579622	0.0196727	1.24742	1.06613	1.45954
	V$E2F_Q3	0.00732885	0.0196727	1.14764	1.03775	1.26916
	V$E2F1_Q3	0.00629181	0.0196727	1.14585	1.03923	1.2634
	V$HIF1_Q5	0.00231092	0.0196727	1.23089	1.07693	1.40685
	V$STAT5A_04	0.00766903	0.0196727	0.813033	0.69828	0.946643
	V$E2F_03	0.00536408	0.0196727	1.16029	1.045	1.28829
	V$E2F_Q3_01	0.00721241	0.0196727	1.15629	1.04007	1.2855
	V$E2F_Q4_01	0.00277282	0.0196727	1.18521	1.06036	1.32476
	V$E2F_Q6_01	0.00397093	0.0196727	1.13224	1.04049	1.23208
	V$E2F1_Q4_01	0.00657236	0.0196727	1.15886	1.04197	1.28886
	GCACTTT,MIR-17.5P,MIR-20A,MIR-106A,MIR-106B,MIR-20B,MIR-519D	0.00748695	0.0196727	1.19689	1.04918	1.3654
	TGCTGCT,MIR-15A,MIR-16,MIR-15B,MIR-195,MIR-424,MIR-497	0.00332976	0.0196727	1.16883	1.05321	1.29714
	CAGTGTT,MIR-141,MIR-200A	0.00156771	0.0196727	1.16788	1.06076	1.28581
	TTTGCAC,MIR-19A,MIR-19B	0.00440055	0.0196727	1.16251	1.04807	1.28945
	ACACTCC,MIR-122A	0.00288871	0.0196727	1.29559	1.09265	1.53623
	ATATGCA,MIR-448	0.00272896	0.0196727	1.18796	1.0614	1.32961
	KTGGYRSGAA_UNKNOWN	0.00640067	0.0196727	1.26526	1.06838	1.49841
	ATGTACA,MIR-493	0.0062806	0.0196727	1.13225	1.03575	1.23774
	CAGGTG,V$E12_Q6	0.00504373	0.0196727	0.842327	0.747131	0.949652
	GATTGGY,V$NFY_Q6_01	0.00455823	0.0196727	1.1925	1.05592	1.34675
	V$E2F1_Q3_01	0.0087693	0.0215579	1.31687	1.07188	1.61786
	V$NFY_Q6_01	0.0107859	0.0254547	1.20532	1.04413	1.39139
	V$AP4_Q5	0.0113868	0.0258392	0.828337	0.715909	0.958421
	GCTTGAA,MIR-498	0.0127715	0.0279081	1.16485	1.03302	1.31351
	TTGCACT,MIR-130A,MIR-301,MIR-130B	0.0140296	0.0285431	1.13342	1.02564	1.25253
	CTTTGTA,MIR-524	0.0137505	0.0285431	1.13961	1.02708	1.26446
	V$E2F4DP1_01	0.0146871	0.0288846	1.16656	1.03077	1.32024
	V$FAC1_01	0.0163649	0.0311461	0.839867	0.728341	0.968471
	CATTTCA,MIR-203	0.0187574	0.0335807	1.13063	1.0206	1.25252
	WTTGKCTG_UNKNOWN	0.0187824	0.0335807	0.849652	0.741689	0.973331
	TGCACTT,MIR-519C,MIR-519B,MIR-519A	0.0209971	0.0364361	1.1861	1.02607	1.37109
	V$E2F_02	0.0261388	0.0376144	1.14753	1.01648	1.29547
	V$E2F_Q6	0.0258817	0.0376144	1.13945	1.01583	1.27812
	V$E2F1DP1_01	0.0261388	0.0376144	1.14753	1.01648	1.29547
	V$E2F1DP2_01	0.0261388	0.0376144	1.14753	1.01648	1.29547
	V$E2F4DP2_01	0.0261388	0.0376144	1.14753	1.01648	1.29547
	V$E2F1DP1RB_01	0.0244526	0.0376144	1.13513	1.01647	1.26763
	ATGCTGC,MIR-103,MIR-107	0.0239409	0.0376144	1.14078	1.01754	1.27895
	V$SOX5_01	0.0279229	0.0390016	0.850988	0.736964	0.982654
	ACATTCC,MIR-1,MIR-206	0.0284249	0.0390016	1.08635	1.00878	1.16987
	GACAATC,MIR-219	0.0313992	0.0417519	1.16837	1.01398	1.34628
	TTGTTT,V$FOXO4_01	0.0318446	0.0417519	0.907314	0.830201	0.991589
	V$HNF4_01	0.0359516	0.0461118	0.83974	0.713284	0.988614
	V$E2F_Q4	0.0489066	0.0606326	1.1124	1.00051	1.23681
	TGACATY_UNKNOWN	0.0493282	0.0606326	0.892385	0.796618	0.999665
	V$E2F1_Q6	0.0516699	0.0618883	1.12399	0.999154	1.26443
	V$ALPHACP1_01	0.0524477	0.0618883	1.1174	0.998826	1.25004
	TAATGTG,MIR-323	0.0552564	0.0639241	1.14608	0.996938	1.31753
	V$E2F1_Q6_01	0.059067	0.0657538	1.08762	0.996789	1.18674
	MCAATNNNNNGCG_UNKNOWN	0.0589065	0.0657538	1.16918	0.994136	1.37506
	V$SREBP1_Q6	0.061645	0.0673529	0.881729	0.772689	1.00616
	V$FOXO3_01	0.0665893	0.0714322	0.889266	0.784469	1.00806
	TGTTTGY,V$HNF3_Q6	0.0814008	0.0857615	0.915574	0.829104	1.01106
	AAGCACT,MIR-520F	0.0914167	0.0946244	1.12651	0.980987	1.29363
	AAAYRNCTG_UNKNOWN	0.0978889	0.0995766	0.918413	0.830366	1.0158
	GTGCCAA,MIR-96	0.124366	0.124366	1.10945	0.971798	1.2666
